# Supplementary material for: Plasma Metabolomic Alterations Induced by COVID-19 Vaccination Reveal Putative Biomarkers Reflecting the Immune Response
Source: Cells. 2022 Apr 6;11(7):1241. doi: 10.3390/cells11071241 (PMC8997405; doi:10.3390/cells11071241)
Supplement: Supplementary file 1 [file cells-11-01241-s001.zip]

Archive with 1 entries (1 files):
- cells-1629654-supplementary.pdf
